# Supplementary material for: Dietary Fiber Intake and Risk of Pancreatic Cancer: Systematic Review and Meta-Analysis of Observational Studies
Source: Int J Environ Res Public Health. 2021 Nov 3;18(21):11556. doi: 10.3390/ijerph182111556 (PMC8583332; doi:10.3390/ijerph182111556)
Supplement: Supplementary file 1 [file ijerph-18-11556-s001.zip]

Archive with 1 entries (1 files):
- ijerph-1425884-supplementary.pdf
